# Supplementary material for: The Identification of a Novel Spider Toxin Peptide, Lycotoxin-Pa2a, with Antibacterial and Anti-Inflammatory Activities
Source: Antibiotics (Basel). 2023 Dec 7;12(12):1708. doi: 10.3390/antibiotics12121708 (PMC10740532; doi:10.3390/antibiotics12121708)
Supplement: Supplementary file 1 [file antibiotics-12-01708-s001.zip]

Archive with 1 entries (1 files):
- antibiotics-2726644-supplementary.pdf
